# Supplementary material for: Synthesis of copper micro-rods with layered nano-structure by thermal decomposition of the coordination complex Cu(BTA)2
Source: Nanoscale Res Lett. 2015 Feb 5;10:42. doi: 10.1186/s11671-015-0769-7 (PMC4384981; doi:10.1186/s11671-015-0769-7)
Supplement: Additional file 2: — The crystallographic information file of the Cu(BTA) 2 complex. [file 11671_2015_769_MOESM2_ESM.zip]

Archive with 1 entries (1 files):
- 1874363895153043_add2.cif
