# Supplementary material for: Synthesis of copper micro-rods with layered nano-structure by thermal decomposition of the coordination complex Cu(BTA)2
Source: Nanoscale Res Lett. 2015 Feb 5;10:42. doi: 10.1186/s11671-015-0769-7 (PMC4384981; doi:10.1186/s11671-015-0769-7)
Supplement: Additional file 2: — The crystallographic information file of the Cu(BTA) 2 complex. [file 11671_2015_769_MOESM2_ESM.zip › 1874363895153043_add2.cif]

 
data_mo_20130607j_0m 
 
_audit_creation_method            SHELXL-97 
_chemical_name_systematic 
; 
 ? 
; 
_chemical_name_common             ? 
_chemical_melting_point           ? 
_chemical_formula_moiety      ' C4 H2 Cu N18, 2(H2 O)'
_chemical_formula_sum 
 'C4 H6 Cu N18 O2' 
_chemical_formula_weight          401.81 
 
loop_ 
 _atom_type_symbol 
 _atom_type_description 
 _atom_type_scat_dispersion_real 
 _atom_type_scat_dispersion_imag 
 _atom_type_scat_source 
 'C'  'C'   0.0033   0.0016 
 'International Tables Vol C Tables 4.2.6.8 and 6.1.1.4' 
 'H'  'H'   0.0000   0.0000 
 'International Tables Vol C Tables 4.2.6.8 and 6.1.1.4' 
 'N'  'N'   0.0061   0.0033 
 'International Tables Vol C Tables 4.2.6.8 and 6.1.1.4' 
 'Cu'  'Cu'   0.3201   1.2651 
 'International Tables Vol C Tables 4.2.6.8 and 6.1.1.4' 
 'O'  'O'   0.0106   0.0060 
 'International Tables Vol C Tables 4.2.6.8 and 6.1.1.4' 
 
_symmetry_cell_setting            'Monoclinic'
_symmetry_space_group_name_H-M    'C2/c' 
_symmetry_space_group_name_Hall   '-C 2yc'
loop_ 
 _symmetry_equiv_pos_as_xyz 
 'x, y, z' 
 '-x, y, -z+1/2' 
 'x+1/2, y+1/2, z' 
 '-x+1/2, y+1/2, -z+1/2' 
 '-x, -y, -z' 
 'x, -y, z-1/2' 
 '-x+1/2, -y+1/2, -z' 
 'x+1/2, -y+1/2, z-1/2' 
 
_cell_length_a                    19.164(2) 
_cell_length_b                    7.0734(7) 
_cell_length_c                    9.9840(10) 
_cell_angle_alpha                 90.00 
_cell_angle_beta                  99.5910(10) 
_cell_angle_gamma                 90.00 
_cell_volume                      1334.4(2) 
_cell_formula_units_Z             4 
_cell_measurement_temperature     296(2) 
_cell_measurement_reflns_used     3313 
_cell_measurement_theta_min       3.075 
_cell_measurement_theta_max       27.574 
 
_exptl_crystal_description        ? 
_exptl_crystal_colour             ? 
_exptl_crystal_size_max           0.16 
_exptl_crystal_size_mid           0.14 
_exptl_crystal_size_min           0.13 
_exptl_crystal_density_meas       ? 
_exptl_crystal_density_diffrn     2.000 
_exptl_crystal_density_method     'not measured' 
_exptl_crystal_F_000              804 
_exptl_absorpt_coefficient_mu     1.693 
_exptl_absorpt_correction_type    multi-scan 
_exptl_absorpt_correction_T_min   0.765 
_exptl_absorpt_correction_T_max   0.804 
_exptl_absorpt_process_details    sadabs 
 
_exptl_special_details 
; 
 ? 
; 
 
_diffrn_ambient_temperature       296(2) 
_diffrn_radiation_wavelength      0.71073 
_diffrn_radiation_type            MoK\a 
_diffrn_radiation_source          'fine-focus sealed tube' 
_diffrn_radiation_monochromator   graphite 
_diffrn_measurement_device_type   ? 
_diffrn_measurement_method        ? 
_diffrn_detector_area_resol_mean  ? 
_diffrn_standards_number          ? 
_diffrn_standards_interval_count  ? 
_diffrn_standards_interval_time   ? 
_diffrn_standards_decay_%         ? 
_diffrn_reflns_number             5490 
_diffrn_reflns_av_R_equivalents   0.0851 
_diffrn_reflns_av_sigmaI/netI     0.0663 
_diffrn_reflns_limit_h_min        -24 
_diffrn_reflns_limit_h_max        24 
_diffrn_reflns_limit_k_min        -9 
_diffrn_reflns_limit_k_max        9 
_diffrn_reflns_limit_l_min        -9 
_diffrn_reflns_limit_l_max        13 
_diffrn_reflns_theta_min          3.08 
_diffrn_reflns_theta_max          27.63 
_reflns_number_total              1546 
_reflns_number_gt                 1445 
_reflns_threshold_expression      >2sigma(I) 
 
_computing_data_collection        ? 
_computing_cell_refinement        ? 
_computing_data_reduction         ? 
_computing_structure_solution     'SHELXS-97 (Sheldrick, 1990)' 
_computing_structure_refinement   'SHELXL-97 (Sheldrick, 1997)' 
_computing_molecular_graphics     ? 
_computing_publication_material   ? 
 
_refine_special_details 
; 
 Refinement of F^2^ against ALL reflections.  The weighted R-factor wR and 
 goodness of fit S are based on F^2^, conventional R-factors R are based 
 on F, with F set to zero for negative F^2^. The threshold expression of 
 F^2^ > 2sigma(F^2^) is used only for calculating R-factors(gt) etc. and is 
 not relevant to the choice of reflections for refinement.  R-factors based 
 on F^2^ are statistically about twice as large as those based on F, and R- 
 factors based on ALL data will be even larger. 
; 
 
_refine_ls_structure_factor_coef  Fsqd  
_refine_ls_matrix_type            full 
_refine_ls_weighting_scheme       calc  
_refine_ls_weighting_details 
 'calc w=1/[\s^2^(Fo^2^)+(0.0835P)^2^+3.4002P] where P=(Fo^2^+2Fc^2^)/3' 
_atom_sites_solution_primary      direct 
_atom_sites_solution_secondary    difmap 
_atom_sites_solution_hydrogens    geom 
_refine_ls_hydrogen_treatment     confor 
_refine_ls_extinction_method      none 
_refine_ls_extinction_coef        ? 
_refine_ls_number_reflns          1546 
_refine_ls_number_parameters      122 
_refine_ls_number_restraints      3 
_refine_ls_R_factor_all           0.0537 
_refine_ls_R_factor_gt            0.0510 
_refine_ls_wR_factor_ref          0.1434 
_refine_ls_wR_factor_gt           0.1415 
_refine_ls_goodness_of_fit_ref    1.059 
_refine_ls_restrained_S_all       1.059 
_refine_ls_shift/su_max           0.003 
_refine_ls_shift/su_mean          0.001 
 
loop_ 
 _atom_site_label 
 _atom_site_type_symbol 
 _atom_site_fract_x 
 _atom_site_fract_y 
 _atom_site_fract_z 
 _atom_site_U_iso_or_equiv 
 _atom_site_adp_type 
 _atom_site_occupancy 
 _atom_site_symmetry_multiplicity 
 _atom_site_calc_flag 
 _atom_site_refinement_flags 
 _atom_site_disorder_assembly 
 _atom_site_disorder_group 
Cu1 Cu 0.0000 0.23374(7) 0.2500 0.0203(2) Uani 1 2 d S . . 
C1 C -0.02030(17) 0.2693(4) 0.5394(3) 0.0196(6) Uani 1 1 d . . . 
C2 C 0.09655(15) 0.1709(4) 0.5137(3) 0.0209(6) Uani 1 1 d . . . 
N1 N -0.04664(14) 0.2889(4) 0.4070(3) 0.0219(5) Uani 1 1 d . . . 
N2 N -0.11467(14) 0.3482(4) 0.4034(2) 0.0271(6) Uani 1 1 d . . . 
N3 N -0.12647(14) 0.3610(4) 0.5271(3) 0.0281(6) Uani 1 1 d . . . 
N4 N -0.06868(15) 0.3117(4) 0.6169(3) 0.0269(6) Uani 1 1 d . . . 
N5 N 0.04622(15) 0.2125(4) 0.5923(3) 0.0259(6) Uani 1 1 d . . . 
H5 H 0.0574 0.2022 0.6790 0.031 Uiso 1 1 calc R . . 
N6 N 0.16241(13) 0.1247(4) 0.5656(2) 0.0267(6) Uani 1 1 d . . . 
N7 N 0.19314(14) 0.0895(4) 0.4546(3) 0.0307(6) Uani 1 1 d . . . 
N8 N 0.14880(14) 0.1144(5) 0.3444(3) 0.0307(6) Uani 1 1 d . . . 
N9 N 0.08537(13) 0.1690(4) 0.3778(2) 0.0228(5) Uani 1 1 d . . . 
O1W O 0.21839(14) 0.4224(5) 0.7772(3) 0.0427(7) Uani 1 1 d D . . 
H1WA H 0.207(3) 0.336(5) 0.718(3) 0.066(17) Uiso 1 1 d D . . 
H1WB H 0.205(2) 0.389(5) 0.852(2) 0.041(12) Uiso 1 1 d D . . 
 
loop_ 
 _atom_site_aniso_label 
 _atom_site_aniso_U_11 
 _atom_site_aniso_U_22 
 _atom_site_aniso_U_33 
 _atom_site_aniso_U_23 
 _atom_site_aniso_U_13 
 _atom_site_aniso_U_12 
Cu1 0.0146(3) 0.0380(4) 0.0088(3) 0.000 0.00363(19) 0.000 
C1 0.0193(15) 0.0289(14) 0.0116(13) -0.0005(9) 0.0056(11) -0.0003(10) 
C2 0.0188(14) 0.0309(14) 0.0135(12) -0.0001(10) 0.0046(10) -0.0027(11) 
N1 0.0194(13) 0.0347(13) 0.0124(12) 0.0001(9) 0.0050(9) 0.0041(9) 
N2 0.0204(13) 0.0437(15) 0.0185(12) 0.0010(11) 0.0070(10) 0.0076(11) 
N3 0.0222(13) 0.0449(16) 0.0187(12) -0.0003(11) 0.0081(10) 0.0047(11) 
N4 0.0224(13) 0.0449(15) 0.0149(11) 0.0006(11) 0.0076(9) 0.0054(11) 
N5 0.0190(14) 0.0492(16) 0.0098(11) 0.0012(10) 0.0033(10) 0.0041(11) 
N6 0.0171(12) 0.0473(16) 0.0160(11) 0.0032(11) 0.0033(9) 0.0016(11) 
N7 0.0175(13) 0.0541(18) 0.0214(12) 0.0017(12) 0.0054(10) 0.0057(11) 
N8 0.0205(13) 0.0545(18) 0.0184(12) -0.0013(12) 0.0066(10) 0.0072(12) 
N9 0.0167(12) 0.0405(14) 0.0120(11) -0.0010(10) 0.0048(9) 0.0037(10) 
O1W 0.0325(14) 0.0658(19) 0.0309(13) -0.0037(13) 0.0085(11) -0.0071(13) 
 
_geom_special_details 
; 
 All esds (except the esd in the dihedral angle between two l.s. planes) 
 are estimated using the full covariance matrix.  The cell esds are taken 
 into account individually in the estimation of esds in distances, angles 
 and torsion angles; correlations between esds in cell parameters are only 
 used when they are defined by crystal symmetry.  An approximate (isotropic) 
 treatment of cell esds is used for estimating esds involving l.s. planes. 
; 
 
loop_ 
 _geom_bond_atom_site_label_1 
 _geom_bond_atom_site_label_2 
 _geom_bond_distance 
 _geom_bond_site_symmetry_2 
 _geom_bond_publ_flag 
Cu1 N9 1.954(2) 2 ? 
Cu1 N9 1.954(2) . ? 
Cu1 N1 1.969(2) . ? 
Cu1 N1 1.969(2) 2 ? 
C1 N4 1.337(4) . ? 
C1 N1 1.341(4) . ? 
C1 N5 1.357(4) . ? 
C2 N6 1.323(4) . ? 
C2 N9 1.338(3) . ? 
C2 N5 1.373(4) . ? 
N1 N2 1.364(4) . ? 
N2 N3 1.295(3) . ? 
N3 N4 1.350(4) . ? 
N5 H5 0.8600 . ? 
N6 N7 1.362(3) . ? 
N7 N8 1.285(4) . ? 
N8 N9 1.368(3) . ? 
O1W H1WA 0.855(10) . ? 
O1W H1WB 0.857(10) . ? 
 
loop_ 
 _geom_angle_atom_site_label_1 
 _geom_angle_atom_site_label_2 
 _geom_angle_atom_site_label_3 
 _geom_angle 
 _geom_angle_site_symmetry_1 
 _geom_angle_site_symmetry_3 
 _geom_angle_publ_flag 
N9 Cu1 N9 152.88(17) 2 . ? 
N9 Cu1 N1 97.17(11) 2 . ? 
N9 Cu1 N1 88.18(10) . . ? 
N9 Cu1 N1 88.18(10) 2 2 ? 
N9 Cu1 N1 97.17(11) . 2 ? 
N1 Cu1 N1 157.14(16) . 2 ? 
N4 C1 N1 111.3(3) . . ? 
N4 C1 N5 122.6(3) . . ? 
N1 C1 N5 126.1(3) . . ? 
N6 C2 N9 112.0(3) . . ? 
N6 C2 N5 123.0(3) . . ? 
N9 C2 N5 124.9(3) . . ? 
C1 N1 N2 105.0(2) . . ? 
C1 N1 Cu1 128.2(2) . . ? 
N2 N1 Cu1 126.7(2) . . ? 
N3 N2 N1 108.3(2) . . ? 
N2 N3 N4 111.2(2) . . ? 
C1 N4 N3 104.2(2) . . ? 
C1 N5 C2 123.1(3) . . ? 
C1 N5 H5 118.5 . . ? 
C2 N5 H5 118.5 . . ? 
C2 N6 N7 103.9(2) . . ? 
N8 N7 N6 110.9(2) . . ? 
N7 N8 N9 108.5(2) . . ? 
C2 N9 N8 104.5(2) . . ? 
C2 N9 Cu1 129.4(2) . . ? 
N8 N9 Cu1 126.02(18) . . ? 
H1WA O1W H1WB 109.3(17) . . ? 
 
_diffrn_measured_fraction_theta_max    0.998 
_diffrn_reflns_theta_full              27.63 
_diffrn_measured_fraction_theta_full   0.998 
_refine_diff_density_max    0.793 
_refine_diff_density_min   -1.063 
_refine_diff_density_rms    0.148 
